# Supplementary material for: Optimizing Cellular Metabolism Through Mass Balance Analysis to Improve Skin Wound Healing
Source: Biology (Basel). 2025 Jun 18;14(6):722. doi: 10.3390/biology14060722 (PMC12189431; doi:10.3390/biology14060722)
Supplement: Supplementary file 1 [file biology-14-00722-s001.zip]

Archive with 1 entries (1 files):
- biology-3643189-supplementary.pdf
